# Supplementary material for: Asymmetric AZA-BODIPY with Optical Gain in the Near-Infrared Region
Source: Molecules. 2022 Jul 15;27(14):4538. doi: 10.3390/molecules27144538 (PMC9318515; doi:10.3390/molecules27144538)
Supplement: Supplementary file 1 [file molecules-27-04538-s001.zip]

Archive with 1 entries (1 files):
- molecules-1809488-supplementary.pdf
